# Supplementary material for: Selection Effects and COVID-19 Mortality Risk after Pfizer vs. Moderna Vaccination: Evidence from Linked Mortality and Vaccination Records
Source: Vaccines (Basel). 2023 May 11;11(5):971. doi: 10.3390/vaccines11050971 (PMC10221876; doi:10.3390/vaccines11050971)
Supplement: Supplementary file 1 [file vaccines-11-00971-s001.zip]

Archive with 1 entries (1 files):
- vaccines-2338972-supplementary.pdf
